# Supplementary material for: miR-27a Suppresses Mitochondrial Function to Promote Hepatic Steatosis in High-Fat-Diet-Induced Obesity
Source: Molecules. 2026 May 20;31(10):1753. doi: 10.3390/molecules31101753 (PMC13209732; doi:10.3390/molecules31101753)
Supplement: Supplementary file 1 [file molecules-31-01753-s001.zip]

Archive with 1 entries (1 files):
- molecules-4301753-supplementary.pdf
